# Supplementary material for: Knowledge and Confidence of Physician Assistant Students in Managing Patients with a Documented Penicillin Allergy
Source: Antibiotics (Basel). 2026 Jan 16;15(1):94. doi: 10.3390/antibiotics15010094 (PMC12837476; doi:10.3390/antibiotics15010094)
Supplement: Supplementary file 1 [file antibiotics-15-00094-s001.zip]

Archive with 1 entries (1 files):
- antibiotics-4078863-supplementary.pdf
